# Supplementary material for: Integrated molecular and functional characterization of the intrinsic apoptotic machinery identifies therapeutic vulnerabilities in glioma
Source: Nat Commun. 2024 Nov 21;15:10089. doi: 10.1038/s41467-024-54138-9 (PMC11582606; doi:10.1038/s41467-024-54138-9)
Supplement: Supplementary file 4 — Source File [file 41467_2024_54138_MOESM4_ESM.xlsx]

## Sheet: Fig. 1
Figure 1B
	PT144	PT270	PT328	PT211	PT225	PT239	PT244	PT304	PT323	PT147	PT245	PT277	PT295	PT395	PT327	PT248	PT258	PT309	PT208	PT265	PT471	PT268	PT149	PT266	PT287	PT460	PT163	PT280	PT201	PT202
ABT-199	-0.81963	-0.87454	-1.35258	-0.5981	-1.12644	-0.97895	-0.91532	-0.71661	-1.07081	-0.59135	-1.58881	-0.87919	-0.77345	-1.03925	-1.11806	-1.26769	-1.35181	-0.60615	-1.11366	-1.41715	-0.70154	-1.57229	-1.0505	-0.93849	-1.44422	-0.6599	-0.87298	-0.66708	-0.83053	-0.93729
HRK	-0.91784	-0.53376	-0.48883	-0.11962	-0.66004	-0.4067	-0.42598	-0.73676	-0.31594	-0.8411	-0.29482	-0.24153	-0.81309	-0.6255	-0.28864	-0.45778	-0.48067	-0.34584	-0.50799	-0.37363	-0.72748	0.054778	-1.01461	-0.19758	-0.23445	-0.57935	-0.07109	-0.32204	-0.68587	-0.6513
MS1	-0.52498	-0.86237	-0.56635	-0.66988	-0.31388	-1.27461	-0.88364	-1.38142	-0.87216	-0.6376	0.039021	-0.8341	-0.46619	-0.6962	-0.95689	-0.77274	-0.39009	-0.61916	-0.73837	-0.80909	-0.78906	0.204013	-0.46725	-0.46251	-0.33476	-0.91765	-0.8157	-0.60727	-0.87744	-1.06627
BAD	-0.26308	-0.70415	-0.27843	-1.07658	-1.09364	1.20035	0.380212	-0.30363	-0.67351	-1.06773	-1.14737	-0.7246	-0.84778	-0.93712	-0.37512	-0.86836	-1.04811	-0.74932	-0.69006	-0.34442	-0.48437	-1.40026	-0.62428	-0.68254	-1.13325	-0.73642	-0.49709	-0.71768	-0.7406	-0.44381
ABT-199+MS1	-0.57409	-0.01652	-0.2895	-0.45456	0.469522	-0.67852	-0.92589	1.02599	-0.03784	0.185664	0.759131	-0.38646	-0.00035	0.757181	-0.26505	1.16625	0.936598	-0.80138	0.186848	0.1229	0.270894	0.69317	0.302204	-0.78582	0.730565	-0.06789	-0.79422	-0.80049	0.315008	0.543147
MS1+HRK	1.6112	1.15185	1.59304	0.93304	1.17641	1.24804	0.961091	1.63037	1.23351	1.42981	1.1454	1.31073	0.904068	0.843599	1.38199	0.939867	0.955246	1.39823	1.01545	1.20624	0.193099	1.02895	1.21074	1.33365	1.13583	1.00337	1.65799	1.36175	0.936645	0.644086
Figure 1C								Figure 1D									Figure 1E								Figure 1F
P vs S	P vs S	peptide	peptide	% cytc	z-score				1000nM	250nM	62.5nM	15.6nM	3.9nM	0nM				BCL-XLi+BCL-2i		MCL-1i+BCL-2i		MCL-1i+BCL-XLi				BCL-2i + BCL-XLi		BCL-2i + MCL-1i		BCL-XLi + MCL-1i
Patient	2	ABT-199	1	1.57121	-1.01126			0μM	3.43632	7.72497	7.07392	5.58455	-3.11404	0			GS100	-0.32	-0.879147	-0.889295	-0.686	1.473	1.302		GS001	-0.07	0.51	-0.08	3.12	18.95	20.86
Patient	2	HRK	2	9.15758	-0.46202			3.9μM	7.20429	8.15452	7.93936	4.70319	-2.44845	2.2378			GS054	-0.81	-0.643881	-0.65429	-0.713	1.35	1.472		GS005	-2.08	-1.86	1.65	3.39	12.1	17.59
Patient	2	MS1	3	7.57879	-0.69656			15.6μM	7.16393	3.96292	6.05016	5.85849	0.866401	3.62751			GS025	-1.06	-0.465258	-0.589314	-0.655	1.243	1.528		GS024	-2.55	0.4	-2.85	-2.42	17.36	15.29
Patient	2	BAD	4	5.99318	-0.71279			62.5μM	6.67211	6.63939	5.6081	8.68182	3.40047	2.44951			GS118	-0.95	-0.757796	-0.604967	-0.488	1.406	1.394		GS025	-4.52	7.69	5.15	3.8	42.69	48.52
Patient	2	MS1 + ABT-199	5	17.2924	0.06307			250μM	10.5324	9.89886	4.39573	5.15028	0.736996	5.75554			GS001	-0.8	-0.740906	-0.805193	-0.452	1.296	1.507		GS026	-5.979	-3.77	0.57	-7.062	4.79	9.102
Patient	2	MS1 + HRK	6	30.5574	1.13968			1000μM	9.22721	8.87595	4.77848	3.27323	2.20827	7.39936			GS116	-1.25	-1.55552	0.643877	0.601	0.891	0.67		GS027	-4.8	-6.41	-2.68	-5.43	3.69	1.46
Sphere	1	ABT-199	1	1.00577	-0.82888			0μM	7.74328	1.97088	3.78437	-1.28749	3.63784	0			GS258	-0.56	-1.09338	-0.645068	-0.475	1.49	1.278		GS028	4.27	4.73	14.16	14.03	54.89	46.3
Sphere	1	HRK	2	4.49711	-0.6303			3.9μM	15.8415	7.28779	3.61254	8.19454	0.174488	8.05857			GS024	-0.78	-0.439186	-0.814807	-0.765	1.52	1.28		GS054	-0.36	2.4	2.23	1.25	35.35	37.37
Sphere	1	MS1	3	4.55961	-0.63835			15.6μM	18.9479	6.95132	4.62597	10.6282	9.53846	7.12881			GS075	-0.44	-1.12551	-0.673386	-0.509	1.54	1.207		GS075	1.78	-4.34	-0.31	1.16	19.44	16.47
Sphere	1	BAD	4	3.13846	-0.7025			62.5μM	28.6518	12.0825	7.61805	8.41667	6.83785	9.74444			GS114	-1.23	-1.47246	0.310926	0.362	0.925	1.108		GS081	3.05	4.14	2.25	0.76	15.91	17.36
Sphere	1	MS1 + ABT-199	5	16.2731	-0.12446			250μM	40.237	17.7942	9.82348	7.9517	8.5634	10.8538			GS187	-0.72	-0.958834	-0.549453	-0.578	1.401	1.403		GS090	6.51	9.19	5.39	2.52	29.66	28.8
Sphere	1	MS1 + HRK	6	41.5699	1.18969			1000μM	72.0668	44.6776	34.1023	26.4434	30.1559	31.5049			GS108	-0.88	-0.830053	-0.39099	-0.685	1.547	1.236		GS100	11.73	3.9	3.76	6.6	36.81	34.42
								0μM	12.0506	10.9129	12.9674	8.96446	3.54013	0			GS005	-0.99	-0.957489	-0.476598	-0.239	0.955	1.706		GS104	3.21	5.81	9.32	8.25	33.7	32.13
Figure 1G								3.9μM	21.8676	21.095	15.5305	13.2098	10.6124	6.43049			GS081	-0.62	-0.461366	-0.742124	-0.964	1.288	1.503		GS108	1.816	2.508	8.988	4.652	37.587	33
	BAD	MS1 + Abt-199	HRK + MS1					15.6μM	41.9376	32.0933	30.6307	21.2829	10.4929	1.52008			GS104	-0.97	-0.764968	-0.485471	-0.57	1.459	1.334		GS114	6.84	4.15	24.21	24.78	31.12	33.17
BCL-XLi & MCL-1i	1	1	24					62.5μM	78.5962	65.7404	53.3892	35.8994	21.1173	8.2694			GS121	-0.66	-0.423984	-0.571533	-1.111	1.363	1.403		GS116	6.48	3.58	24.43	24.02	26.78	24.68
BCL-2i & MCL-1i	0	0	0					250μM	89.7995	73.6208	64.2586	46.049	25.8126	10.2189			GBM39	-0.95	-0.928741	-0.496652	-0.373	1.548	1.203		GS118	-2.1	0.64	2.82	4.49	31.53	31.36
BCL-2i & BCL-XLi	0	0	0					1000μM	95.9991	85.4795	76.1989	59.3641	28.2425	8.21876			HK336	-0.81	-0.559889	-0.69103	-0.751	1.542	1.269		GS121	-0.92	2.37	0.3	-7.25	27.37	27.93
																	GS027	-0.66	-1.08709	-0.0867034	-0.824	1.627	1.027		GS122	-0.7	4.33	11.33	7.71	48.68	44.08
																	GS028	-0.94	-0.915956	-0.444725	-0.452	1.59	1.161		GS147	0.982	6.518	14.814	15.66	35.538	36.43
																	GS147	-1.29	-0.878435	-0.261173	-0.198	1.281	1.347		GS187	1.61	-1.68	3.9	3.5	30.46	30.48
																	GS122	-1.02	-0.76162	-0.40422	-0.589	1.504	1.269		GS208	-11.62	-4.631	-4.91	-1.542	49.2	43
																	HK301	-0.56	-0.631672	-0.763337	-0.833	1.132	1.653		GS258	4.91	-4.096	3.41	6.265	39.16	35.613
																	GS090	-0.64	-0.40192	-0.742191	-0.999	1.431	1.354		GBM39	-5.48	-5.08	1.99	4.02	35.47	29.82
																	GS208	-0.94	-0.657592	-0.668907	-0.532	1.526	1.274		HK301	4.95	3.2	0.08	-1.56	44.95	57.28
																	GS026	-0.955841	-0.577952	0.164482	-1.14111	0.886387	1.62403		HK336	2.82	4.52	3.63	3.22	18.85	16.99

## Sheet: Fig. 2
Figure 2A																				Figure 2B
	2 (growth)			2 (death)			5 (growth)			5 (death)			10 (growth)			10 (death)					GS005	GS025	GS090	GS104	GS147	GS121	HK301	GBM39
GS001	39.48	43.19	34.7	3.26252	5.19727	5.99393	49.93	56.36	52	7.70106	9.40819	11.6844	57.67	63.71	60.83	13.6191	19.3096	19.0819		HRK	-1.25	15.8	13.7	1.3	0.9	2.55	23.75	12.575
GS005		37.41	-0.23	4.50484	1.71258	3.72301	49.97	63.34	9.03	6.96202	6.96202	4.61653	76.46	64.54	70.53	15.4505	14.7803	17.5726		MS1	-0.95	5.05	-0.6	0.1	3.4	-2.6185	4	2.55
GS024	45.18	47	59.29	5.95543	11.107	7.70917	76.68	76.65	73.48	3.98246	8.36683	11.7647	76.36	69.94	71.39	13.5184	13.08	15.601		ABT-199	-0.85	2.15	2.7	0.6	-2	2.55	-1.3	2.125
GS025	52.45	67.46	77.11	5.95238	7.35931	6.70996	82.88	58.58	67.1	8.87446	6.38528	7.14286	71.96	70.4	70.16	4.329	3.57143	2.81385
GS027	39.74	39.74	39.8	2.22965	1.00334	3.12152	67.99	65.1	61.55	6.57748	4.68227	5.90858	69.03	69.81	66.03	10.0334	8.13824	7.24638		Figure 2C
GS028	69.29	65.46	60.52	4.87537	3.88563	4.98534	63.41	75.69	68.06	6.08504	4.87537	9.38416	78.78	84.25	80.27	9.16422	6.08504	7.95455			IR	IR + BCL-XLi	IR mut	IR + BCLXLi mut
GS054	67.91	64.48	75.5	4.25985	13.951	13.4185	80.32	81.97	83.27	14.164	40.4686	21.7252	83.17	84.32	84.49	26.6241	63.7913	28.328		GS005			4.985	8.055
GS075	63.7	69.22	70.44	8.30645	5.40323	16.4113	74.47	65.79	70.62	10.2419	5.52419	7.70161	68.12	72.18	70.28	17.7419	14.9597	16.0484		GS104			22.25	25.99
GS081	32.91	33.05	30.71	5.10975	4.03023	5.54156	53.08	52.38	58.57	14.3937	12.4505	14.1778	59.09	65.12	61.65	20.9788	35.9842	-6.00936		GS121			10.98	14.98
GS090	40.91	37.68	54.09	8.4453	6.02687	24.453	59.78	58.86	67.7	21.3436	22.38	43.3397	67.07	69.02	64.72	28.714	30.5566	33.666		GS147			1.46	8.69
GS100	66.8	68.93	67.83	26.197	28.9996	34.7217	70.23	73.31	70.75	37.2908	41.378	36.4733	79.95	82.09	80.19	65.0837	68.0031	64.383		GS025	6.615	85.51
GS104	43.11	44.32	34.08	3.74862	4.63065	4.29989	71.82	77.34	75.87	14.8842	17.1996	19.0739	84.34	87.23	85.28	16.538	19.4046	23.925		GS090	26.615	80.585
GS114	22.77	21.41	12.41	3.16703	1.0846	2.51627	13.26	33.98	21.56	8.89371	10.7158	13.3189	41.55	46.08	31.58	26.0738	27.115	18.9154		GBM39	19.3983	83.6067
GS122	54.11	51.71	42.96	6.15658	5.62278	5.8363	59.85	63.3	63.95	9.25267	13.4164	12.242	71.78	66.35	73.18	25.1601	22.4911	25.8007		HK301	22.94	95.9
GBM39	39.71	37.57	42.49	-7.81671	-3.90836	-4.44744	53.87	63.46	69.22	2.2911	0.943396	5.12129	63.94	63.43	60.89	0.404313	1.07817	4.58221
HK301	50.82	45.23	37.41	17.5269	11.7414	23.8798	74.51	68.06	64.1	23.1991	22.0647	26.6024	72.61	66.01	68.05		22.2916	18.7748
HK336	49.17	22.29	61.65	14.5265	17.5361	12.6003	75.23	61.49	39.26	13.9246	16.3323	13.9246	90.01	86.01	85.9	42.4559	33.427	37.5201
																				Figure 2F
Figure 2D												Figure 2E								GS025
GS025												GS025									sgCtl			p53 KO - 1			p53 KO - 2
	shScramble			shBCLXL-1			shBCLXL-2						sgCtl		p53 KO - 1		p53 KO - 2			Veh	19.6	15	13	15.2	22.2	17.8	10.1	10.5	8.1
Vehicle	6.4	11.5	7.3	18.3	13.4	20.1	11.3	11.4	11.9			IR (5gy)	16.9	15.7	-0.8	0.8	1.5	0.69		BCL-XLi	16.4	13.9	13.5	17.9	17.8	18.6	13.8	14.1	20.2
IR	17.9	16.5	20.5	73.2	75.6	77.8	60.8	62.6	62			HK301								IR	38.7	35.8	32.6	25.5	29	20.2	11.7	16.1	34
GS005													sgCtl		p53 KO - 1		p53 KO - 2			IR + BCL-XLi	93.3	95.8	96.2	30.1	33.7	31.4	56.4	54.3	47.5
	shControl			shBCLXL-1			shBCLXL-2					IR (5gy)	14.9	12.7	1.8	3.8	2.65	2.45
Vehicle	10.8	10.1	10	8.2	9.1	8.8	15.6	8.4	6.5					not in paper						HK301
IR	18.7	15.9	17.8	20.9	16.9	17.3	14.9	20	13.9			GS025				HK301					sgCtl			p53 KO - 1			p53 KO - 2
																p53		Actin		Veh	10.3	11.4	12.4	14.2	11.1	10.9	10.8	11.8	14.7
GS025	not in paper		not in paper		GS005		not in paper													BCL-XLi	13.3	12.9	13.8	11.8	12.8	12.6	11.6	10.6	10.1
												p53								IR	44.7	35.7	34.7	31.7	29	29.7	42.5	34.4	30.7
																				IR + BCL-XLi	93.31	90.66	92.41	33	36.8	31.3	37.1	49.5	40.2
										BCLXL
										Actin
												Actin
						Figure 2H	GS025
						Same uncropped blots as 2D
							Vehicle - shCtl									IR - shCtl									Vehicle - shBCL-XL									IR - shBCL-XL
Figure 2G						22	1.6146	1.4845	-0.112	-0.3285	-0.3349	0.049	-0.2458	-0.3064	-0.1292	-0.4958	0.3132	0.1442	0.5144	0.3737	0.5501	0.3466			-0.1014	0.319	-0.4528	-0.0061	0.2111	-0.4113	0.3245	-0.3028	1.3377	0.5821	0.5783	0.1055	0.1697	0.3024	0.2485	-0.0118	0.1099	0.207
	PDX025 (p53 WT)		PDX005 (mut-p53)			39	7.8826	6.4819	2.8461	2.1114	1.6617	2.1909	1.0532	1.6221	1.9116	0.819	1.4019	1.2909	1.3037	1.041	1.1231	1.3369			1.5276	1.5856	1.0278	1.0883	1.9478	1.1076	1.1592	0.4607	3.2998	1.1367	1.2921	1.2406	1.369	1.2146	0.9037	0.9983	1.2006	1.0025
HRK	20.0067	19.12	3.555	5.905		53			4.5004	5.7428	3.6628	4.5923	3.5846	4.5834	4.0306	2.2688	1.2242	1.7116	1.3542	1.7869	2.4485	1.4903			4.9806	4.0107	2.7716	4.4119	4.4463	3.8968	4.0775	3.8457	6.5447	1.0556	1.553	0.6821	1.2384	0.917	0.9917	0.685	1.1159	0.804
MS1	5.469	11.68	0.225	1.425		60			5.7896	7.1822	4.7323	4.8779	4.8928	5.2168	5.0448	3.6388	2.2392	3.6103	1.9749	2.9863	4.1869	2.4046			7.1186	5.3941	3.5735	4.8666	5.4763	5.1134	5.6909	3.9855		1.2328	2.4338	0.6684	2.0424	1.2254	1.3612	0.8233	1.6164	1.4845
ABT-199	3.489	10.18	0.375	1.875
						GS005
							shScramble - Vehicle										shScramble - IR										shBCL-XL - Vehicle										shBCL-XL IR
						40	-0.0705	-0.1871	-0.3674	-0.3265	0.0703	0.019	-0.0033	-0.279	-0.1465		0.0947	-0.2175	-0.0211	-0.1482	-0.4486	-0.3	-0.2287	-0.3601	-0.422		-0.1585	-0.0487	-0.0888	-0.1865	-0.4889	-0.4731	-0.2893	-0.0873	-0.2244	1.0878	0.1511	-0.0198	-0.1644	-0.1408	-0.2996	-0.214	-0.261	0.1375	-0.1549
						57	1.0044	0.6382	0.8453	0.6196	1.141	0.3798	0.7006	0.1475	0.8865		0.2025	0.0976	0.2408	0.1076	0.118	0.0315	0.028	0.3007	0.0891		0.266	0.6371	0.6063	0.6931	0.2347	0.1457	0.1605	0.9658	0.3826	5.4451	0.9121	0.0318	0.2052	0.1384	0.3873	0.4309	0.0784	0.3303	0.1267
						70	1.9548	1.4424	1.6473	1.5295	2.5607	0.6675	1.364	0.5138	1.9781		0.2501	0.2879	0.8283	0.0683	0.0972	0.3517	0.1286	0.1467	0.3559		0.5297	3.5972	1.2666	1.2479	0.2801	1.2766	0.8006	1.872	1.0024	8.3012	0.4717	0.2775	0.1156	0.2282	0.2833	1.4444	0.2354	1.2881	0.0896
						87	6.9046	2.576		9.194	4.3162	1.6172	4.932	1.4553	3.5751		0.8179	0.5899	3.0907	1.2586	0.2454	0.7265	-0.0864	0.0068	1.961		1.7515	4.0086	2.6559	3.5209	1.0486	4.4002		3.5673	2.0743		1.8666	0.2145	0.005	0.0361	-0.0399	3.1715	-0.0683	4.8444	0.0633
Figure 2I										Figure 2J
TMZ											TMZ	TMZ + BCLXLi	TMZ	TMZ + BCLXLi	TMZ + IR	TMZ + IR + BCLXLi	TMZ + IR	TMZ + IR + BCLXLi
	GS005		GS147		GS025		HK301			GS005			0.21826	0.218261			7.63914	7.09349
HRK (BCL-XL)	-0.6	4.6	-1.8	-1.8	16.3	19.3	20.4	16.8		GS104			4.68876	8.48828			13.6015	31.6896
MS1 (MCL-1)	-2.3	1.9	1.1	4	10.5	9.8	9.6	8.1		GS121			10.945	15.34			4.4835	2.72597
ABT-199 (BCL-2)	-1.2	1	2.8	2.2	6.3	5.2	0.8	1		GS147			10.0377	17.2076			26	42.7925
										GS025	1.45197	95.6552			10.1638	99.3745
TMZ + IR										GS090	15.3153	81.0811			36.7947	89.2224
	GS005		GS147		GS025		HK301			GBM39	25.1214	78.479			26.3754	80.7443
HRK	5.2	7.1	5.2	7.1	7.9	15.6	7.7	17.8		HK301	3.2046	89.5645			19.4741	95.5629
MS1	4.5	6.9	4.5	6.9	3.1	8.1	5.4	4.3
ABT-199	4.7	5.1	4.7	5.1	0.1	0.5	5.7	5.6

## Sheet: Fig. 3
Figure 3A							Figure 3B											Figure 3C								Figure 3D
For uncropped blots see Extended Figure 3A									PUMA			p53		Actin												GS025
Treatment	p53 status	Protein	Protein	Mean	p-value																						shSCRAM			shPUMA 610			shPUMA 612
IR - WT	3.5	BCLXL	1	0.319944	1.19928		GS025											GS025								Veh	5.3	4.1	5.4	3.9	3.1	3.1	4.9	4	4.8
IR - WT	3.5	MCL1	2	0.160842	0.73471														shControl		shPUMA-1		shPUMA-2			BCL-XLi	7.6	8	8.5	8.9	7.8	8.1	8.9	8.6	7.3
IR - WT	3.5	BCL2	3	0.06	1.02826													TMZ	12.85	13.95	6.15	5.45	6	7		TMZ	9.5	10.5		13.1	10.9	8.6	11.4	9.8	10.1
IR - WT	3.5	BIM (EL)	4	0.06	0.80799													IR	13.65	14.25	4.55	3.75	7	8		TMZ + BCL-XLi	69.6	65.8	66.6	41.6	39.2	43.6	27	25.5	26.2
IR - WT	3.5	BID	5	0.198309	0.88941																					IR	9.6	20.1	11.5	16.5	18.2	15.3	16.6	11.4	15.2
IR - WT	3.5	PUMA	6	2.14461	4		HK301											HK301								IR + BCL-XLi	88.9	89.4	86.2	55.3	58.3	57	34.5	47.3	41.2
IR - WT	3.5	BAK	7	0.316693	1.67162														shControl		shPUMA-1		shPUMA-2			HK301
IR - WT	3.5	BAX	8	0.54751	2.05552													TMZ	18.8	17.2	9.8	8.2	6.4	4.6			shSCRAM			shPUMA 610			shPUMA 612
IR - WT	3.5	NOXA	9	0.48334	1.52871													IR	24.77	22.68	10.2	12.9	4.8	7.6		Veh	10	11.76	11.11	9	6.3	7.7	7.27	5.63	11.86
IR - mut	1.5	BCLXL	1	0.06	0.346981																					BCL-XLi	12.9	13.8	10	16.7	8.6	13.5	15.3	14.2	13.9
IR - mut	1.5	MCL1	2	0.06	1.08884		Figure 3E											GS025				HK301				TMZ	17.27	13.81	16.47	14.1	12.9	13.64	14.1	12.9	13.64
IR - mut	1.5	BCL2	3	0.06	0.057942		GS025								not in paper											TMZ + BCL-XLi	83.33	85.31	84.64	73.91	66.06	60.98	53.91	56.06	50.98
IR - mut	1.5	BIM (EL)	4	0.06	0.534915			PUMA			MCL1		Tubulin													IR	31.67	36.77	39.38	26.3158	27.7778	31.8182	12.96	20.41	19.05
IR - mut	1.5	BID	5	0.06	0.715569																					IR + BCL-XLi	97.01	98.36	96.34	66.6667	70	73.3333	64.41	53.33	51.02
IR - mut	1.5	PUMA	6	0.06	0.336393		MCL1 IP
IR - mut	1.5	BAK	7	0.06	0.003182
IR - mut	1.5	BAX	8	0.381804	0.699839
IR - mut	1.5	NOXA	9	0.06	1.99568
TMZ - WT	2.5	BCLXL	1	0.06	0.050171		input
TMZ - WT	2.5	MCL1	2	0.0883978	0.656001
TMZ - WT	2.5	BCL2	3	0.153644	0.953505
TMZ - WT	2.5	BIM (EL)	4	0.197219	0.798057
TMZ - WT	2.5	BID	5	0.06	0.205164		HK301			not in paper					not in paper
TMZ - WT	2.5	PUMA	6	0.872497	2.63827			PUMA			MCL1			Tubulin
TMZ - WT	2.5	BAK	7	0.06	0.262013
TMZ - WT	2.5	BAX	8	0.195332	0.862013		MCL1 IP
TMZ - WT	2.5	NOXA	9	0.131492	0.373147
TMZ - mut	0.5	BCLXL	1	0.06	0.264481
TMZ - mut	0.5	MCL1	2	0.06	1.05601
TMZ - mut	0.5	BCL2	3	0.06	0.081865		input
TMZ - mut	0.5	BIM (EL)	4	0.120119	0.172243
TMZ - mut	0.5	BID	5	0.06	0.15602
TMZ - mut	0.5	PUMA	6	0.157863	0.817871
TMZ - mut	0.5	BAK	7	0.0894108	0.47237
TMZ - mut	0.5	BAX	8	0.399396	1.57025
TMZ - mut	0.5	NOXA	9	0.06	0.634138		GS025
											HK301	Input	IP
											PUMA
											BCLXL
					not in paper
											Tubulin

## Sheet: Fig. 4
														Figure 4B
Figure 4A														IR + BCLXLi								TMZ + BCLXLi
	TMZ + BCLXLi			TMZ + BCLXLi				IR + BCLXLi			IR + BCLXLi				Intact and Response		Intact and no response		no intact				Intact and Response		Intact and no response		no intact
GS005	1.7	3.2					GS005	2.3	7.3					GBM39	87.2	80.8						GBM39	76.3	74.3
GS121	3.9	2.1					GS026	4.1	5.8					GS001					24.2	28.5		GS001					5.7	13.5
GS054	1.7	4.4					GS114	8.4	5					GS005					2.3	7.3		GS005					1.7	3.2
GS118	8	0.1					GS118	8.5	7.7					GS024			25.9	12.9				GS024			8.4	4.2
GS081	1.6	8					GS147	16.1	1.2					GS025	88.7	84.1						GS025	71.7	70.8
GS024	8.4	4.2					GS027	9.9	7.9					GS026					4.1	5.8		GS026					16.1	11.1
GS114	6.2	6.6					GS208	11.4	15.3					GS027			9.9	7.9				GS027			30.2	16
GS028	9.9	8.7					GS108	14.6	13.6					GS028			20.7	34.5				GS028					9.9	8.7
GS001	5.7	13.5					GS116	15.7	16.6					GS054			29.3	33.4				GS054					1.7	4.4
GS104	6.7	12.6					GS024	25.9	12.9					GS075			43	32.8				GS075			25.4	18.4
GS208	8.5	13.9					GS104	14.1	27.5					GS081	67.3	68.1						GS081					1.6	8
GS116	7.2	15.4					GS121	20.6	21.7					GS090	74.7	75.9						GS090	69.3	58.9			22.2	35
GS147	15.8	9.6					GS001	24.2	28.5					GS100	84.1	90						GS100
GS026	16.1	11.1					GS028	20.7	34.5					GS104					14.1	27.5		GS104					6.7	12.6
GS108	25.5	9.3					GS054	29.3	33.4					GS108					14.6	13.6		GS108					25.5	9.3
GS075	25.4	18.4					GS075	43	32.8					GS114					8.4	5		GS114					6.2	6.6
GS027	30.2	16					GS122				45.5	58.9		GS116					15.7	16.6		GS116					7.2	15.4
GS100				22.2	35		GS187				54	65.8		GS118					8.5	7.7		GS118					8	0.1
GS122				30.9	51.6		GS258				69.3	54.9		GS121					20.6	21.7		GS121					3.9	2.1
GS187				36.7	48.9		GS081				67.3	68.1		GS122	45.5	58.9						GS122	30.9	51.6
GS258				58.2	42.5		GS090				74.7	75.9		GS147					16.1	1.2		GS147					15.8	9.6
HK336				42.7	62.3		HK336				77.8	74.8		GS187	54	65.8						GS187	36.7	48.9
GS090				69.3	58.9		GBM39				87.2	80.8		GS208					11.4	15.3		GS208					8.5	13.9
GS025				71.7	70.8		GS025				88.7	84.1		GS258	69.3	54.9						GS258					58.2	42.5
GBM39				76.3	74.3		GS100				84.1	90		HK301	87.2	96.4						HK301	79.7	71.8
HK301				79.7	71.8		HK301				87.2	96.4		HK336	77.8	74.8						HK336	42.7	62.3
Figure 4C
	GS104		GS005		GS054		GS208		GS024		GS081		GS027		GS118		GS147		GS108		GS075		GS114		GS187		GS026		GS100		GS001		GS122		GS121		GS025		GS028		GBM39		HK336		GS116		GS090		HK301
10	21.3	22.1	65.1	64.3	35.6	38.1	74.7	74.7	85.4	86.35	84.8	81.7	77	85.235	88.82	90.11	73.1	86.06	79.59	76.395	94.73	94.8	88.13	87.58	91.09	92.6	89.81	90.5	88.69	88.44	94.92	94.01	97.35	97.37	85.93	86.89	97.63	97.19	94.19	94.1	97.09	88.995	93.07	92.55	97.63	97.19	94.05	94.51	92.7
3	15.5	13.6	37.4	34.6	32.5	37.8	40.3	55.3	57.3	59.8	56.9	52.4	45.6	62.9	69.6	70.5	58.75	64	53.5	78.325	85.1	86.4	81	80.5	86.77	84.5	81.4	79.3	84.54	83.85	92.49	91.35	92.07	93.34	80.53	80.12	97.64	97.06	93.78	94.24	96.48	86.28	93.42	92.72	97.64	97.06	93.44	92.64	91.85
1	6.9	5.6	13.2	12	29.1	31.2	21.7	23.3	20.7	24.3	22.6	18.7	13.45	34.25	22	21.1	34.5	26.8	25.8	25.7	35.9	38	46.9	44.2	51.4	50.2	52	47	57.1	58.2	64	65.9	68.5	74.5	38.3	33.2	84.4	84.7	91.35	91.21	87.91	76.25	89.51	93.12	84.4	84.7	84.7	82.9	84.4
0.3	0.5	-0.4	4.2	4.3	13.8	11.7	10	8.4	4.3	2.6	7	5.9	3.05	9.8	5.3	7.3	10.85	2.85	8.1	5.5	5.1	5.3	9.3	9	9.8	7.4	16.7	12.5	24.2	25.4	24	26.4	21.9	21.3	-0.8	-0.8	24.8	24.7	70.5	67.7	41.3	44.3	91.24	88.67	24.8	24.7	50.6	49.6	54
0.1	0.1	-0.3	2.2	1.6	2.7	2	-0.5	3.3	1.3	-0.4	1.9	4.6	3.35	3.95	1.9	3.7	11.65	4.35	3	2.3	1.1	1.3	2.7	1.1	0.6	1.1	6.8	5.6	6	6.9	6.9	7.1	1.3	1.9	1.2	-1.9	3.1	4.5	31.9	33	7.55	2.85	41.7	46.8	3.1	4.5	20.3	21.8	19.7
0.03	-0.5	-0.5	4.5	-0.2	0.5	0.7	-1.3	7.3	2.6	1.2	4.6	4	2.1	3.1	0.9	2.2	8.1	5.15	0.45	1.6	0.6	0.6	0.8	0.2	1.1	-1	1.7	1.9	2.8	2.3	3	1.9	0	0.5	-2.2	-1.4	0.4	1	8	9.7	2.2	2.15	5	5.5	0.4	1	6.7	6.3	5.3
0.01	-0.3	-1.8	3.4	1.9	1.2	1.7	-1.9	10.6	1.6	0	3.1	6.7	0.85	-1.05	3.8	5.9	10.9	0.95	0.85	2.3	0.8	0.2	-1	-1.9	0	-0.2	0	2	3.1	2.5	3	1.4	-0.8	1.3	0	-3.4	0.2	-0.1	7.4	3	2.15	2.15	0.4	0	0.2	-0.1	3.3	2	3.6
Figure 4D
																Figure 4E
	high reponse		high no response		low				high reponse		high no response		low				5gy IR + A1155	Basal Priming			50uM TMZ + A1155	Basal Priming
GS104					14.1	27.5		GS104					6.7	12.6		GBM39	84	165.1		GBM39	75.3	165.1
GS005					2.3	7.3		GS005					1.7	3.2		GS001	26.4	139.6		GS001	9.6	139.6
GS208					11.4	15.3		GS208					8.5	13.9		GS005	4.8	35.8		GS005	2.5	35.8
GS024					25.9	12.9		GS024					8.4	4.2		GS024	19.4	55.5		GS024	6.3	55.5
GS027					9.9	7.9		GS027					30.2	16		GS025	86.4	159.9		GS025	71.2	159.9
GS054					29.3	33.4		GS054					1.7	4.4		GS026	4.9	107.4		GS026	13.6	107.4
GS118					8.5	7.7		GS118					8	0.1		GS027	8.9	59.2		GS027	23.1	59.2
GS147					16.1	1.2		GS147					15.8	9.6		GS028	27.6	162.2		GS028	9.3	162.2
GS108					14.6	13.6		GS108					25.5	9.3		GS054	31.4	63.1		GS054	3	63.1
GS075					43	32.8		GS075					25.4	18.4		GS075	37.9	85.6		GS075	21.9	85.6
GS114					8.4	5		GS114					6.2	6.6		GS081	67.7	133.4		GS081	4.8	133.4
																GS090	75.3	190.9		GS090	64.1	190.9
GS187	54	65.8						GS187	36.7	48.9						GS100	87	127.8		GS100	28.6	127.8
GS258	69.3	54.9						GS258	58.2	42.5						GS104	20.8	13.6		GS104	9.7	13.6
GS026			4.1	5.8				GS026			16.1	11.1				GS108	14.1	81		GS108	17.4	81
GS100	84.1	90						GS100	22.2	35						GS114	6.7	96		GS114	6.4	96
GS081	67.3	68.1						GS081			1.6	8				GS116	16.2	183.7		GS116	11.3	183.7
GS001			24.2	28.5				GS001			5.7	13.5				GS118	8.1	64.3		GS118	4	64.3
GS122	45.5	58.9						GS122	30.9	51.6						GS121	21.2	158.9		GS121	3	158.9
GS121			20.6	21.7				GS121			3.9	2.1				GS122	52.2	140.3		GS122	41.3	140.3
GS025	88.7	84.1						GS025	71.7	70.8						GS147	8.7	72.2		GS147	12.7	72.2
GS028			20.7	34.5				GS028			9.9	8.7				GS187	59.9	102.6		GS187	42.8	102.6
GBM39	87.2	80.8						GBM39	76.3	74.3						GS208	13.3	41.3		GS208	11.2	41.3
HK336	77.8	74.8						HK336	42.7	62.3						GS258	62.1	105.1		GS258	50.3	105.1
GS116			15.7	16.6				GS116			7.2	15.4				HK301	91.8	194.5		HK301	75.8	194.5
GS090	74.7	75.9						GS090	69.3	58.9						HK336	76.3	181.2		HK336	52.5	181.2
HK301	87.2	96.4						HK301	79.7	71.8
[truncated: 3 more columns]

## Sheet: Fig. 5
																Figure 5D
Figure 5B										Figure 5C						IR+BCLXLi
		IR +BCL-XLi: Experimental	IMF Model	GM Model		TMZ+BCL-XLi: Experimental	IMF Model	GM Model			IMF Model	GM Model	Experimental: IR + BCL-XLi				Negative															Positive
	GS005	4.82504	12.4081	35.9371	GS005	2.45664	11.3527	29.4939		GS158	10.2043	42.0721	30.1693			Training	4.82504	8.66615	14.1366	16.167	20.8382	21.1587	26.3692	31.3861	37.89	4.92125	6.72275	8.07284	8.91767	13.3256	19.374	62.1254	86.4333	87.0325	91.8217	27.6063	52.1923	59.9229	67.667	75.3281	76.3019	83.9864
	GS026	4.92125	12.3999	76.3367	GS121	3.0207	7.90026	16.3508		GS176	10.2043	34.9622	29.0899			Validation	1.4791	29.0899	30.1693	33.44	37.3937	46.7777										41.1151	90.8012	67.5648	70.7525	83.5097	73.1542
	GS114	6.72275	10.5459	68.5223	GS054	3.03079	14.0545	19.0791		GS243	10.2043	17.6956	1.4791			TMZ+BCLXLi
	GS118	8.07284	10.4133	44.23	GS118	4.03804	11.2555	11.623		GS248	10.2043	39.1674	46.7777				Negative																			Positive
	GS147	8.66615	10.355	33.937	GS081	4.82734	24.2131	84.1975		GS074	33.4384	35.209	37.3937			Training	9.56671	2.45664	6.31064	13.6239	23.0985	9.30841	3.03079	21.8736	4.82734	28.601	9.67072	17.3747	6.39844	11.2797	4.03804	3.0207	12.7081	11.2217	50.3484	75.3162	71.2481	64.1149	41.2501	42.8014	75.7534	52.4651
	GS027	8.91767	34.5373	55.3575	GS024	6.31064	25.8908	27.2331		GS306	46.4242	46.6557	33.44			Validation	0.486338	14.8494	30.8487	22.0823	14.7541	33.1237	23.1317	37.7208												55.9891	27.5907	87.5259	63.5979
	GS208	13.3256	15.0817	81.673	GS114	6.39844	11.1104	4.51775		GS319	51.5899	26.7242	73.1542
	GS108	14.1366	9.81765	-11.6574	GS028	9.30841	29.3922	27.6045		GS227	62.2761	55.0824	70.7525			Figure 5E
	GS116	16.167	9.6182	20.1193	GS001	9.56671	32.8505	8.24782		GS220	63.8998	46.0945	67.5648			IR+BCLXLi				TMZ+BCLXLi
	GS024	19.374	32.7005	71.4927	GS104	9.67072	7.27436	15.2951		GS304	65.2592	15.7095	41.1151				High	Low			High	Low
	GS104	20.8382	9.15935	1.00401	GS208	11.2217	16.7341	15.2102		GS180	70.8855	54.4006	83.5097			Pos.	95.2384	4.76159		Pos.	90.9	9.1
	GS121	21.1587	9.12786	16.8315	GS116	11.2797	7.12315	4.03683		GS055	88.0666	25.0068	90.8012			Neg.	5.88235	94.1176		Neg.	3.71	96.29
	GS001	26.3692	10.5704	37.4581	GS147	12.7081	6.98885	14.3257			IMF Model	GM Model	Experimental: TMZ + BCL-XLi
	GS028	27.6063	77.3878	49.2775	GS026	13.6239	10.6663	64.6973		GS158	7.47962	27.7116	14.8494
	GS054	31.3861	35.0854	33.627	GS108	17.3747	6.54942	15.3492		GS176	7.47962	52.0524	22.0823
	GS075	37.89	43.4041	15.9253	GS075	21.8736	35.0591	13.6032		GS243	7.47962	15.3277	0.486338
	GS122	52.1923	64.0162	56.8951	GS027	23.0985	13.502	23.8343		GS248	7.47962	38.5606	23.1317
	GS187	59.9229	48.4251	51.463	GS100	28.601	9.74564	19.1264		GS319	17.4686	48.9837	37.7208
	GS258	62.1254	49.2962	30.6003	GS122	41.2501	52.6537	39.5968		GS227	20.0478	53.8978	14.7541
	GS081	67.667	60.0902	60.0012	GS187	42.8014	39.5051	48.2883		GS074	26.8058	25.0922	33.1237
	GS090	75.3281	83.4158	47.863	GS258	50.3484	8.40888	30.7763		GS306	37.6075	43.9472	30.8487
	HK336	76.3019	78.9524	59.6183	HK336	52.4651	66.7302	18.9759		GS220	52.1437	58.6168	55.9891
	GBM39	83.9864	71.044	51.4462	GS090	64.1149	68.188	40.3181		GS304	53.2745	60.4322	27.5907
	GS025	86.4333	68.7914	32.703	GS025	71.2481	55.7846	54.647		GS180	57.9544	28.2429	63.5979
	GS100	87.0325	56.8571	24.101	GBM39	75.3162	56.9008	42.5263		GS055	72.2457	62.9936	87.5259
	HK301	91.8217	82.2544	34.3888	HK301	75.7534	66.8646	46.4334

## Sheet: Fig. 6
Figure 6A								Figure 6C									Figure 6D
	0	1	2					GS025				GBM39					GS054				GS027
Normal Brain (n = 5)	100								IR + ABBV-155				IR + ABBV-155					IR + ABBV-155				IR + ABBV-155
GBM Tumor (n = 34)		12	88					0.0001	-1.94064	-3.3105	-0.68493	0.0001	8.59188	4.77327	18.3771		0.0001	-3.71041	-6.83258	10.543	0.0001	-1.52091	16.616	1.673
								0.001	28.7671	16.6667	18.7215	0.001	22.9117	11.0978	21.7184		0.001	-2.35294	3.21267	-3.03167	0.001	5.77947	1.673	10.3422
Figure 6B								0.01	88.71	86.1872	73.6301	0.01	39.0215	37.8282	33.7709		0.01	-3.71041	-6.83258	10.543	0.01	8.28897	7.8327	6.80608
	GS025	GS054	GS081	GS187	GS121	GS147		0.1	90.6393	93.5502	92.8539	0.1	86.6348	89.8329	84.8568		0.1	18.2805	10.6787	3.8914	0.1	0.988593	6.12167	8.51711
HRK	1.85551	1.80491	1.85551	1.83906	1.09062	1.4764		1	92.5913	89.4749	91.5297	1	88.6993	90.0239	89.0334		1	36.4706	49.3665	48.0091	1	19.1255	9.88593	16.1597
MS1	0.490987	0.13517	0.490987	-0.137357	-0.615997	-0.430834
ABT-199	2.02118	1.78901	2.02118	1.43462	1.57534	1.50267
								Figure 6E
								GS0121				GS147					GS005
									IR + ABBV-155				IR + ABBV-155				IR + ABBV-155
								0.0001	-3.18021	-4.947	-3.298	0.0001	8.033	2.17108	-1.47634	0.0001	2.19298	3.17983	0.657895
								0.001	-2.4735	1.29564	-3.76914	0.001	1.65002	-0.43422	7.51194	0.001	27.19298*	3.39912	1.86404
								0.01	0.942285	1.0718	2.8386	0.01	-2.90925	0.086843	-2.12766	0.01	3.17983	3.07017	2.96053
								0.1	0.117786	2.00236	-1.88457	0.1	-0.30395	4.12505	0.14863	0.1	32.89474*	2.08333	4.60526
								1	15.7833	-2.4735	6.12485	1	-1.08554	-1.08554	5.8185	1	45.28509*	3.83772	4.82456
Figure 6F
	p53 WT and high primed					p53 WT and low primed
Negative						11	5.33	3	4.33114	1
Positive	91.1986	89.2522
Figure 6G						Figure 6H
	IR + NTC						Veh	ABBV-155
0.0001	5.02283	2.2831	-1.14155			PDX039 (p53 WT)	0	43.1
0.001	2.73973	2.96804	0.114155			PDX147 (mut-p53)	0	21.5783
0.01	0.570776	2.16895	2.05479
0.1	-1.94064	-1.59817	3.99543
1	2.62557	-0.68493	4.22374

## Sheet: Fig. 7
Figure 7A
	Low Primed	High Primed
PDX039		167.2
PDX147		119.9
PDX025		106.4
PDX005	84.55
PDX027	15.5
PDX054	41.99
Figure 7B
PDX025																																										PDX025							PDX039
	Vehicle										ABBV-155 (10mg/kg x3)										IR (10gy x2)										ABBV-155 + IR											Days	Vehicle	ABBV-155 (10mg/kg x3)	IR (10gy x2)	ABBV-155 + IR			Days
0	0	0	0	0	0	0	0	0	0	0	0	0	0	0	0	0	0	0	0	0	0	0	0	0	0	0	0	0	0	0	0	0	0	0	0	0	0	0	0	0		8	1						18
3	1.5	1.8	0.4	0.7	0.5	0.4	0.5	2.1	1	0.5	0.4	0.6	0.7	1	-0.4	1	0.8	0.9	0.1	0.2	0.8	0.4	0.9	0.6	1	0.7		1	-0.1	0.3	0.4	1.2	0.4	-0.1	1	0.7	-0.2	0	0.4	0.5		9	1	1					20
7	3.2	2.6	1.7	2.3	1.9	2.1	1.6	3.1	2.1		1.3	1.6	1.7	1.9	0.3	1.7	1.9	1.1	0.9	0.7	1	0.4	0.8	0.7	1.1	2.1	-0.3	0.7	-1	0.6	1.5	-0.8	-0.8	-0.6	-0.5	0.3	-1.6	-0.9	-1.4	-0.4		10	1						22
10	3.7		2.8	3.5		2.3	2.5	3.7	2.1		2.5	2.5		2.9	1.2	1.9	2.2	1.7	1	0.9	2.1	0.7	1.2	1.3	2	2.1	-0.2	0.9	-1	-0.3	1.1	-1	-0.1	-0.9	-0.4	-0.2	-2.7	-1.8	-1.2	-0.8		10	1						24
14	4.4					4.3	3.2	5.2	3.2		3.4			4.1	2	2.3	2.2	2.3	1.7	1.4	1.5	0.7	1.4	1.4	2	2.5	-0.7	0.5	-1.3	0.2	-0.4	-1.5	-1.2	-1.5	-1.3	0	-2.7	-1.3	-1.5	-1.8		11		1					25
																																										11		1					25
PDX039																																										12		1					26
	Vehicle										ABBV-155 (10mg/kg x3)										IR (10gy x2)										ABBV-155 + IR											13	1	1					27
0	0	0	0	0	0	0	0	0	0		0	0	0	0	0	0	0	0	0		0	0	0	0	0	0	0	0	0		0	0	0	0	0	0	0	0	0	0		13		1					27
7	1.29	0.39	0.3	0.68	1.12	1.15	1.91	2.59	1.58		2.98	2.2	2.2	1.28	2.28	2	0.91	0.32	1.08		0.69	0.1	0.56	0.65	1.69	1.15	2.21	1.1	0.725		1.58	1.58	1.35	1.376	1.67	-0.33	1.3	1.67	-0.33	1.53		14	1	1					30
14	3.66	0.97	2.52	1.33	3.53	3.5	4.33	5.45	3.74		5.47	4.03	2.68	0.73	0.86	0.35	0.15	0.1	0.13		0.83	0.833	0.694	0.67	4.51	0.87	0.45	0.8	-0.64		0.77	0.776	-0.5	-0.03	1.03	0.076	0.703	1.03	0.07	0.7		15	1						31
21	6.45	2.05	4.18	2.89	5.05	5.27	5.79	5.79			7.87	4.87		1.58	2.98	2.2	0.97	1.28	2.91		0.912	0.326	-0.36	3.55	3.556	-0.06	3.55	-0.55	-1.45		-1.39	-1	-0.75	-0.03	0.357	-0.07	-0.05	0.35	-0.07	-0.05		16	1	1					32
28			3.6	4.16	4.16									3.74				3.73	4.86		2.18	1.659	-0.52	2.38	2.35	-0.61	2.3	-1.28	0.01		-1.2	-1.54	-0.98	0.055	-0.35	-0.85	0.05	-0.35	-0.85	-0.42		18	1	1					34
																																										22		1					40
Figure 7C																																										25			1
PDX054																																										32			1				63
	Vehicle										ABBV-155 (10mg/kg x3)										IR (10gy x2)										ABBV-155 + IR											33			1				67
0	0	0	0	0	0	0	0	0	0	0	0	0	0	0	0	0	0	0	0	0	0	0	0	0	0	0	0	0	0	0	0	0	0	0	0	0	0	0	0	0		35			1				68
7	0.58	-0.15	1.24	0.48	0.58	0.13	0.63	0.3	-0.04	0.78	0.15	0.67	0.33	0.01	-0.74	-0.3	0.39	1.16	0.37	0.98	1.02	0.02	0.81	1.5	0.96	0.21	0.56	1	0.64	0.8	0.28	1.18	0.77	0.93	0.98	1.34	0.09	0.02	-0.14	0.21		36			1				70
14	1.11	0.79	1.31	2.68	1.56	1.58	1.55	1.73	1.5	1.51	0.15	1.96	0.72	1.32	1.14	0.91	1.64	1.98	1.69	1.93	1.36	1.44	1.37	2.53	2.36	1.48	2	2.33	1.82		1.82	1.8	0.98	2.25	2.18	0.9	1.06	0.28	1	1.57		37			1				72
21	2.65	2.45	2.93	3.17	1.8	2.86	2.49	2.28	2.56	2.34	1.73	1.49	1.86	1.86	1.24	1.3	2.89	2.28	2.62	2.39	2.82	1.55	1.62	3.29	2.47	1.89	2.78	1.95	2.1		2.4	1.86	1.46	2.3	2.47	0.84	1.52	-0.5	0.69	1.55		40			1				73
28	2.99	3.27	3.26	3.57	2.04	3.62	2.9	2.53	2.27	2.51	1.33	2.18	2.72	2.66	1.79	1.83	2.88	2.48	3.06	2.13	3.15	1.51	2.65	3.14	1.72	2.35	2.51	1.49	2.54		2.44	2.33	1.42	2.29	1.88	0.13	1.01	-1.55	-0.18	1.56		42			1				76
35	3.29	3.62	4.44	4.34	3.19	4.17	4.88	3.27	3.25	4.69	3.12	2.94	3.12	3.39	3.45	2.75		2.78	4.92		3.16	1.77	3.41	2.6	1.78	2.53	2.9	1.9	2.09		3.22	2.88	1.47	2.19	2.23	0.03	0.75	-1.2	-0.28	2.18		44			1				78
42	3.11		5.92				5.32	3.34	3.51		3.79	3.71	3.23	3.95	3.94	3.44		3.18			4.27	1.38	4.84	2.95	1.52	3.72	2.82	1.5	2.46		4.07	3.75	2.23	2.96	1.89	-0.73	2.51	-1.01	-0.77	2.21		47				1
																																										50				1			85
																																										52				1			91
																																										52				1			93
																																										54				1			94
																																										59				1			102
																																										60				1			104
																																										64				1			105
PDX027																																										67				1			107
	Vehicle											ABBV-155 (10mg/kg x3)											IR (10gy x2)											ABBV-155 + IR															86
0	0	0	0	0	0	0	0	0	0	0		0	0	0	0	0	0	0	0	0	0	2.27	0	0	0	0	0	0	0	0	0	0	0	0	0	0	0	0	0	0	0	0	0
7	0.28	1.03	0.43	1	0.82	1.08	1.13	0.25	0.58	0.82		0.3	0.62	0.74	0.5	0.23	0.61	0.51	0.68	0.63	0.57	3.32	0.47	1.18	1.81	1.06	0.61	1.72	1.11	1.11	0.6	0.73	-0.09	0.83	1.67	1.28	0.43	1.14	1.13	0.34	0.47	0.76	1.38
14	0.46	1.89	1.16	2.03	1.39	1.26	2.17	1.35	1.08	0.98		1.27	1.01	1.37	1.34	1.41	0.29	0.14	1.5	0.51	1.7	1.15	0.43	1.56	2.08	0.5	1.05	1.9	2.18	1.66	1.67	1.77	0.14	0.91	1.45	2.09	0.84	1.04	1.31	1.26	2.11	1.77	0.36
21	1.63	2.49	1.43	2.83	2.16	2.53	2.79	1.14	0.99	1.42		2.06	1.38	2.02	2.3	0.98	1.16	0.92	2.06	1.09	2.05	0.59	1.13	1.73	2.55	0.96	1.79	1.77	2.59	0.89	0.42	0.85	-0.5	0.8	2.39	2.49	1.13	1.38	0.37	0.71	1.9	1.91	1.43
28	1.87	2.33	2.18	2.82	2.81	3.38	3.64	1.81	1.53	1.93		2.04	2.01	3.13	1.82	1.53	1.91	0.81	2.95	1.13	2.79		0.71	1.53	1.76	1.11	2.25	1.8	1.95	1.03	0.33	0.29	0.36	0.48	1.15	1.91	1.52	1.25	0.42	0.1	2.07	2.62	1.49
35	1.9	3.26	2.04	3.87	3.23	4.93	3.97	2.21	1.87	3.28		2.72	3.34	3.38	2.54	1.83	2.65	1.79	3.35	2.25	3.93		2.15	0.2	1.58	0.81	1.27	2.38	2.11	0.91	0.73	0.98	0.54	1.1	1.85	1.17	0.99	1.79	0.49	1.32	2.63	2.17	1.82
42	2.73	3.74	2.7	3.53	3.95	6.05	5.27	2.95	2.72	3.04		2.49	3.87	3.76	2.98	2.17	3.38	2.24	3.67	2.83	4.43		2.25	-0.15	2.6	1.34	1.77	3.28	2	1.78	0.58	0.73	0.78	0.02	1.38	2.81	1.03	2.27	1.13	1.26	2.9	2.67	2.29
Figure 7D																																														PDX147
PDX147																																														Days	Vehicle	ABBV-155 (10mg/kg x3)	IR (10gy x2)
	Vehicle											ABBV-155 (10mg/kg x3)											IR (10gy x2)											ABBV-155 + IR												12	1
0	0	0		0	0	0	0	0	0	0		0	0	0	0	0	0	0	0	0	0		0	0	0	0	0	0	0	0	0	0		0	0	0	0	0	0	0	0	0	0	0		12	1
3	0.47	0.6		0.85		0.54	1.11	0.71	0.43	0.4				0.39	0.44		0.2	-0.03	0.92	0.45	-0.18			0.53	0.53	0.39		0.09	0.01	0.49	0.52	0.49		0.14		0.38		0.91	0.34	1.19	0.64	0.84	0.79	0.18		15	1
7	0.96	0.45		0.79			1.41	0.7	0.44	1.22		0.31	0.73	0.43	0.71	0.54	0.57	0.64	1.54	0.65	0.36		0.48	1.07	0.33		0.45	0.29	0.21	0.66	0.76	0.61		0.87	0.24	1.53	0.71	1.29	0.5	0.72	1.27	0.97	0.96	0.72		16	1	1
10	1.4	0.46		0.95		1.31	0.84	1.71	0.81	1.33		0.81	0.78	1.05	1.66	0.87	0.66	0.99	1.73	1.19	0.65		0.82	1.08	0.28	1.06	0.77	0.84	0.54	0.39	1.22	0.85		0.81	0.54	1.6	1.31	1.63	0.94	1.31	1.33	1.47	1.43	1.61		17	1	1
14	2.22	1.13		1.17	0.78	3.33			1.8	1.84			1.58	1.09	1.28	1.27	0.76	1.05	1.64	1.11	1.74		1.4	1.69	1.08		0.92	1.34	0.42	0.8	0.95	1.21		0.28	1.26	0.73	1.53	1.99	1.29	1.44	1.79	1.37	1.13	1.22		20		1
17	2.45	1.45		1.17						2.67			1.55	1.25	1.3	1.43	1.07	1.61		1.45	1.81		1.38	1.56	1.05	1.41	1.04	1.6	0.8	0.8	1.04	1.32		0.75	1.98	1.1	1.73	1.67	2.03	1.31	2.38	1.63	1.16	1.54		20		1
21													2.96	1.57	1.78	2.86	1.33	2.55		1.86			1.56	1.91	1.24	2.35	1.24	1.96	0.71	0.81	1.07	1.3		0.47	1.95	0.51	1.33	1.52	2.13	1.01	2.38	1.4	0.99	0.64		23	1	1
																																														23		1
PDX005																																														25		1
	Vehicle											ABBV-155 (10mg/kg x3)											IR (10gy x2)											ABBV-155 + IR												26	1	1
0	0	0	0	0	0	0	0	0	0	0		0	0	0	0	0	0	0	0	0	0		0	0	0	0	0	0	0	0	0	0		0	0	0	0	0	0	0	0	0	0			26		1
3	0.84	0.88	0.65	0.44	0.76	0.4	0.55	-0.28	0.17	0.02		0.42	0.09	1.54	0.83	1.05	-0.41	0.34	1.13	-0.04	0.1		1.5	2.02	2.17	2.45	2.41	0.29	1.47	1.82	0.72	1.34		1.39		0.8	1.62	1.71	1.31	0.76	1.02	0.33	2.08			28	1
7	3.2		0.44	1.15	1.94	0.95	0.22	0.28	0.71	0.73		1.43	0.08	1.32	0.53	2.33	0.93	1.43	1.95	0.19	1.02		1.88	2.32	1.67	2.39	3.29	0.71	1.19	2.81	0.52			2.7		1.66	2.69	0.52	1.59	1.01	1.58	1.19	3.33			28	1
10	3.12		1.8	1.96	2.32	2.27	2.43	0.53	1.32	1.04		3.01	0.56		2.92		2.31	2.22	2.75	0.98	3.3		3.56	3.06	3.97	4.07		2.34	2.2		0.5			3.52		3.81		2.15	3.15	2.74	3.27	4.04				34			1
14	4.04			0.85	3.7	2.6		0.55	1.55	2.84			1.31		4.62		4.91	2.33		4.07			5.54	3.7	4.95				2.2		0.75			3.89		4.9		1.45	2.45	3.29	4.4					42			1
17	5.09			1.76		2.92		1.2	1.81				2.09					2.42					6.13	3.5	4.72				1.97		1.03			4.3		3.02		2.69	3.3	3.39						44
21				5.09		3.34		2.02	3.4				3.44					2.95					7.04	5.26	5.26				3.7		1.13			3.94		3.32		2.82	2.09							51
																																														51
Figure 7E																																														52			1
	Low Primed (50%)	High Primed (50%)																																												53			1
PT323	25.3																																													54
PT211	60.5																																													55			1
PT328	69.8																																													56			1
PT395	69.85																																													60
PT225	80.18																																													63			1
PT239	83.1																																													64			1
PT309	86																																													65			1
PT460	87.14																																													72
PT270	103.65
PT144	105.1
PT244	126
PT147		152.2
PT295		152.45
PT208		159.61
PT304		175.3
PT248		179.185
PT471		193.4
PT277		202.9
PT327		203.15
PT265		234.85
PT245		280.35
PT258		288.95
[truncated: 14 more columns]

## Sheet: Ext. Fig. 1
Ext. Figure 1A										Ext. Figure 1B
	MDA-MB -231 (Breast)		H929 (Myeloma)		OCI-Ly18 (B-Cell)		H146 (SSLC)				GS100	GS054	GS025	GS118	GS005	GS027	GS028	GS147	GS122	HK301	GS090	GS001	GS116	GS258	GS024	GS075	GS114	GS187	GS081	GS104	GS121	GBM39	HK336	GS208	GS108	GS026
HRK (BCL-XL)	67	68.1	0.7	2.3	4.3	1.4	6.6	3.4		ABT-199	-0.96034	-0.88365	-0.66297	-0.92681	-0.80561	-0.70482	-0.92637	-0.56807	-0.80952	-0.9435	-0.88394	-0.85957	-1.18357	-0.60984	-1.1343	-0.6621	-0.96117	-0.27877	-0.87569	-0.91327	-0.77062	-0.68431	-0.96655	-0.77645	-0.84897	-0.94997
MS1 (MCL-1)	-3	-2.2	91.04	91.19	-0.3	1.1	-1.5	-0.1		HRK	-0.72701	-0.69986	-0.61049	-0.33361	-0.64883	-0.17501	-0.6588	-0.59136	-0.78858	-0.69676	-0.46966	-0.67133	-1.00882	-0.77126	-0.53259	-0.60155	-0.94343	-0.73402	-0.53088	-0.54211	-0.60193	-0.49491	-0.73993	-0.68587	-0.69548	-0.43381
ABT-199 (BCL-2)	-1.2	-1.5	-0.2	-0.8	92.89	92.68	-1.2	1.3		MS1	-0.68142	-0.44002	-0.68837	-0.62646	-0.55382	-0.78579	-0.76834	-0.66971	-0.65339	-0.75111	-0.79914	-0.61223	-0.12996	-1.03886	-0.56981	-0.65109	-0.45556	-0.79434	-0.42234	-0.47172	-0.70487	-0.70206	-0.57919	-0.40203	-0.76632	-0.87921
BAD (BCL-2&BCL-XL)	73.2	77	-1.1	0.4	92.11	92.13	63.6	67.1		BAD	-0.83161	-0.93436	-0.61387	-0.38242	-0.66784	-0.75058	-0.74141	-0.69511	-0.82285	-0.80545	-0.8161	-0.66695	-0.95914	-0.82648	-0.7497	-0.62907	-0.9523	-0.58616	-0.32017	-0.6701	-0.53359	-0.62117	-1.0153	-0.60132	-0.67974	-0.39218
	MDA-MB -231 (Breast)		H929 (Myeloma)		OCI-Ly18 (B-Cell)		H146 (SCLC)			ABT-199+MS1	0.259961	-0.09144	-0.49028	-0.8292	-0.45405	-0.45136	0.086455	-0.34998	0.054947	0.262286	-0.05538	-0.30362	1.28513	0.592247	0.000886	-0.59788	0.961491	-0.68733	-0.914	-0.53571	-0.5258	-0.62709	0.511732	-0.30541	0.35533	-0.38802
A-1155463 (BCL-XL)	48.2652		10.301		20.1314		8.84789			MS1+HRK	1.50708	1.47396	1.0877	1.58867	1.37504	0.734994	1.37224	0.6812	1.34023	1.33149	1.26984	1.39707	0.985327	0.881089	1.28495	1.36168	0.737512	1.23097	1.26336	1.62085	1.38679	1.32211	1.40555	0.527989	0.559982	1.20419
S63845 (MCL-1)	3.54767		70.0945		9.89193		6.47508
ABT-199 (BCL2)	9.59635		-5.506		82.468		2.24044
ABT-199 + A1155463	70.3237		-0.14655		99.853		79.6994
Ext. Figure 1C
	TCGA.06.5856.01	TCGA.06.0878.01	TCGA.76.4931.01	TCGA.06.2563.01	TCGA.19.2625.01	TCGA.14.0787.01	TCGA.27.2521.01	TCGA.27.1834.01	TCGA.28.2514.01	TCGA.06.2567.01	TCGA.06.0221.02	TCGA.06.0158.01	TCGA.06.0184.01	TCGA.14.1402.02	TCGA.06.0211.02	TCGA.32.2632.01	TCGA.06.0156.01	TCGA.14.1829.01	TCGA.26.5134.01	TCGA.14.0789.01	TCGA.06.0210.02	TCGA.14.0781.01	TCGA.06.0129.01	TCGA.41.5651.01	TCGA.27.1830.01	TCGA.06.5415.01	TCGA.06.0743.01	TCGA.27.2528.01	TCGA.06.5416.01	TCGA.76.4932.01	TCGA.41.4097.01	TCGA.06.2561.01	TCGA.32.1980.01	TCGA.06.2569.01	TCGA.06.0644.01	TCGA.19.2620.01	TCGA.28.5216.01	TCGA.28.5213.01	TCGA.14.0871.01	TCGA.06.0187.01	TCGA.06.2565.01	TCGA.06.0745.01	TCGA.27.1835.01	TCGA.06.5410.01	TCGA.06.0219.01	TCGA.06.0747.01	TCGA.14.2554.01	TCGA.02.2483.01	TCGA.28.5204.01
BCL2L11 (BIM)	2.52	2.95	2.9	2.41	1.76	3.5	2.81	2.21	2.5	3.7	3.33	3.05	2.34	1.71	3.01	3.1	3.17	1.78	0.99	2.21	2.68	2.32	3.53	2.37	3.2	2.65	2.17	2.66	2.26	3.16	2.84	2.32	1.93	4.14	2.56	2.27	2.32	2.22	4.23	2.84	3.25	2.8	1.94	2.67	1.44	2.7	2.3	3.02	3.35
BID	5.46	5.02	6.34	5.31	4.35	4.91	6.5	5.39	5.73	5.58	5.97	5.26	6.2	5.13	6.26	5.88	5.5	6.12	2.9	5.39	5.49	4.86	5.66	6.1	4.61	5.37	5.66	5.19	5.78	5.87	4.45	4.85	5	5.14	5.95	4.3	5.9	6.09	4.84	5.7	5.09	6.27	4.3	6.09	5.27	5.08	5.07	5.83	5.72
BIK	0.11	0.81	0.44	0.5	0.29	0.89	0	0.7	0.23	0.46	0.15	0.5	0.63	0.9	0.51	0.37	0.11	0.83	0	0.5	0.55	0.38	0.21	0.21	0.23	0.23	0.61	0.6	0.14	1.42	0.45	0.82	0.43	1.38	0.29	0.32	0.21	0.4	0.99	0.58	0.37	0.69	0.25	0.58	0.28	0.1	0.58	0.31	0.86
BBC3 (PUMA)	3.26	2.56	3.17	3.51	2.54	2.77	2.23	2.98	2.28	3.36	3.69	2.92	3.76	2.18	2.63	3.76	2.37	1.65	1.46	2.69	1.99	3.03	2.46	2.6	1.96	2.93	3.22	2.32	1.97	3.31	3.62	2.62	2.57	2.11	2.52	2.01	2.26	2.75	1.73	1.86	3.98	2.66	1.35	2.61	1.54	2.45	2.06	3.3	3.22
PMAIP1 (NOXA)	2.03	1.23	1.49	1.53	0.97	0.84	1.49	1.78	2.99	0.82	0.91	1.58	1.36	2.32	1.25	3.43	0.84	1.97	1.02	0.48	1.71	2.91	2.26	0.56	2.42	2.16	0.86	0.86	3.02	1.09	3.33	3.35	2.29	2.78	4.83	2.36	1.74	1.63	5.08	1.46	3.18	2.68	1.4	1.28	2.05	0.46	1.46	2.82	2.03
HRK	1.48	0.77	1.65	0.92	0.92	0.89	1.24	1.7	2.34	0.65	2.88	1.35	0.43	0.8	1.03	0.56	1.2	0.14	0.49	0.53	0.78	0.45	2.43	2.96	1.1	1.56	1.94	1.08	1.08	0.82	1.82	0.7	2.14	0.6	0.11	0.82	1.65	0.66	0.04	0.3	2.2	0.93	0.42	0.26	0.69	1.6	0.76	1.59	0.74
BAX	7.78	7.07	7.9	8.05	7.07	8	6.4	6.95	7.09	7.7	6.73	7.54	8.41	6.55	7.93	8.59	7.26	6.23	4.85	7.46	7.15	7.77	7.61	6.57	6.83	7.49	7.65	6.88	7.22	8.05	7.15	6.39	7.08	7.02	7.69	6.5	7.05	7.58	5.55	6.9	7.96	7.43	6.37	7.48	6.85	7.45	6.91	7.17	8
BAK1 (BAK)	3.49	3.96	4.01	4.4	3.15	4.2	4.36	3.8	3.64	4.28	3.74	4.32	4.25	4.04	4.38	4.13	4.36	3.8	1.63	3.9	4.1	4.06	4.02	3.72	3.91	4.21	3.87	4.18	4.06	4.1	3.94	3.25	3.91	4.66	4.61	3.42	4.23	4.02	4.5	4.18	4.19	3.96	3.82	4.18	3.98	4.06	3.74	4.32	4.56
BOK	2.24	2.06	3.31	3.46	1.19	1.9	4.69	1.49	5.1	2.39	4.56	4.12	4.4	1.91	2.24	1.77	1.51	1.9	2.04	2.16	4.38	2.81	3.92	3.79	2.15	2.95	1.84	4.06	4.92	2.06	3.1	2.74	4.85	3.17	2.66	4.91	3.55	1.88	4.68	1.78	4.54	3.35	2.1	4.1	3.66	1.97	1.98	3.52	1.7
BCL2L1 (BCL-XL)	6.21	6	6.16	6.43	6	6.49	6.37	6.22	6.87	5.92	6.26	6.3	6.44	6.11	6.21	6.4	5.94	5.55	2.99	6.58	6.26	6.47	6.26	6.48	6.23	7.07	5.88	6.97	5.83	6.74	6.44	6.25	6.47	5.09	6.62	6.34	6.09	6.08	4.58	6.57	6.59	6.4	5.77	6.38	5.34	6.51	6.76	5.93	7.5
MCL1	6.66	7.39	6.96	6.6	6.79	6.81	6.24	6.42	6.95	6.45	6.49	7.41	6.52	5.81	6.61	6.1	6.54	5.52	4.08	7.44	6.81	7.18	6.96	6.5	7.76	6.88	5.74	7.16	6.34	7.54	7.07	7.03	6.42	7.12	6.84	6.66	7.19	6.25	6.35	6.87	6.9	6.27	6.71	7.1	5.34	7.29	6.25	6.98	7.1
BCL2	2.06	2.68	2.43	2.15	2.03	2.28	2.32	3.01	2.83	2.48	3.31	3.52	1.81	1.35	2.14	2.48	2.63	1.26	0.81	2.3	2.86	2.08	2.57	2.65	2.74	2.52	1.93	2.1	1.09	2.27	2.53	2.67	2.31	3.14	1.43	2.33	1.82	1.16	3.07	2.88	2.99	1.46	1.79	1.73	1.22	2.13	2.52	1.81	2.22
BCL2L2 (BCL-W)	3.74	3.71	4.74	4.11	3.14	4.14	3.81	4.19	4.47	4.03	5.87	4.65	3.46	2.71	3.73	3.52	3.09	1.14	1.34	4.63	4.51	4.47	4.57	4.55	4.23	4.24	3.29	3.96	2.86	4.62	4.62	4.34	5.54	4.89	3.55	4.78	4.01	2.63	3.61	4.52	4.58	2.72	3.28	4.58	2.4	4.07	3.38	3.6	4.45
BCL2A1 (BFL-1)	2.73	4.85	2.63	2.56	2.76	3.44	1.43	3.86	3.09	3.44	1.3	2.58	3.51	3.47	5.05	3.05	5.27	3.64	1.12	5.06	4.23	3.18	4.14	1.91	4.58	1.74	2.65	0.79	1.16	2.27	3.26	2.94	4.32	0.34	4.4	2.39	3.85	6.5	1.49	3.39	1.94	3.5	0.6	6.39	4.43	1.73	4.47	3.47	2.17
Ext. Figure 1D						Ext. Figure 1E		not in paper
MCL1
BCL2
BCLXL
BIM
BID
PUMA
Noxa
BAX
BAK
Actin
[truncated: 168 more columns]

## Sheet: Ext. Fig. 2
Ext. Figure 2A							Ext. Figure 2B				Actin			HK301
GS025									BCLXL						shScramble			shBCLXL-1			shBCLXL-2
	Control			ZVAD				HK301						Vehicle	6.4	11.5	7.3	12.3	13.4	10.1	7.2	6.7	7.6
Veh	13.4	13	11.3	12.3	12.2	15.1								IR	35.9	40.5	42.35	85.2	88.6	90.8	69.8	69.7	67
BCL-XLi	20.4	18.9	21.7	15.7	14.7	13.2
IR	6.3	6.4	8	7.9	5.7	13.1								GS121
IR + BCL-XLi	72.6	78.8	83	11	18.3	20.4									shScramble			shBCLXL-1			shBCLXL-2
HK301								GS121						Vehicle	7.7	9.1	6.7	11.3	9.5	10.4	11.2	9.9	9.5
	Control			ZVAD										IR	10.6	22.1	23.1	15.4	12.4	12.4	15.7	19.1	12.7
Veh	10	10.5	9.9	9	8.8	9.6
BCL-XLi	14.1	13.5	14.5	12.8	10.7	14.6
IR	26.8	25.3	25	21.2	21.9	22.3
IR + BCL-XLi	82.7	82.3	79.6	34.9	46.1	36.9		not in paper
											not in paper
Ext. Figure 2C								Ext. Figure 2E
GS025									Vehicle				IR (5 Gy)				Veh				IR (15 Gy)
	Control			PFTα				GS025	0.847946	1.1306	1.01493	1.00653	0.846883	0.86936	0.910879	1.22419
Veh	8.6	6.5	7.4	8.5	5.9	6.9		GS187	0.934978	0.89895	1.23039	0.935683	0.846184	0.665983	1.01089	0.980216
BCL-XLi	10.4	8.9	11.7	8.7	10.7	13.2		Pos. Ctl (GS025)									0.955063	0.794995	0.650351	1.59959	178.053	72.6155	109.615
IR	6.3	6.4	8	7.9	5.7	13.1
IR+BCL-XLi	74.6	77	78.5	37.3	40.2	44.3		Ext. Figure 2F
HK301									TMZ - Cell Death			TMZ - GI			IR - Cell Death			IR - GI			TMZ+ IR - Cell Death			TMZ + IR - GI
	Control			PFTα				GS005	0.165636	0.452739	1.40238	9.49395	17.948	0.796653	7.98366	8.86705	8.32597	42.9105	26.5236	32.1426	9.07686	7.13339	6.63648	44.8651	28.2349	26.4172
Veh	14	11.5	17.1	8.4	12.2	13.3		GS027	27.2335	21.1138	37.9318	16.5014	22.4681	25.2502	23.1909	18.0651	28.272	61.1098	52.3225	63.2305	17.4397	22.6884	20.8792	49.5194	61.6732	52.0915
BCL-XLi	16.8	13.5	21.1	21.4	17.4	18.8		GBM39	5.39806	2.04531	2.26537	-2.511	4.37016	-2.26696	7.52104	10.7573	7.28803	20.7848	33.6352	29.0049	12.2071	11.8058	5.51456	23.0871	27.2517	18.6495
IR	16.5	17.3	15.2	16.9	14	12.8		GS147	-2.19298	8.18713	-5.76023	31.0866	32.8777	56.3682	31.1111	33.5819	24.7807	39.9396	68.4434	76.9219	35.7895	42.9094	23.8012	39.9396	68.4434	76.9219
IR+BCL-XLi	64.1	62.9	64.9	36.7	35	34.1		GS187	12.8765	14.0404	11.4244	20.4818	47.3836	47.3666	16.6795	32.099	18.7308	53.0656	57.9001	60.5808	22.5914	24.055	23.9167	66.2555	65.9593	-19.8359
								HK301	24.0936	13.8012	16.4912	56.093	40.295	56.8231	15.9064	21.9883	13.9181	69.1289	49.2459	69.3021	17.6608	17.7778	24.6784	67.081	63.6688	56.021
								GS025	7.49091	2.25454	9.45454	48.6891	50.8888	38.324	7.49091	7.81818	7.49091	54.0971	57.4126	60.181	8.03636	8.47273	10.5455	63.4965	65.0631	75.7609
Ext. Figure 2G
GS025								GS025
	Control		p53 KO-1		p53 KO-2				sgCtl			p53 KO - 1			p53 KO - 2
TMZ (50μM)	11.8	11.4	0.5	2	3.2	-0.5		Veh	19.6	15	13	15.2	22.2	17.8	10.1	10.5	8.1
								BCL-XLi	16.4	13.9	13.5	17.9	17.8	18.6	13.8	14.1	20.2
								TMZ	28.7	25.8	22.6	15.5	19	10.2	12.8	13.6	12.2
								TMZ + BCL-XLi	87.3	85.8	86.2	24.1	23.7	29.4	39.5	30.7	39.8
								HK301
HK301									sgCtl			p53 KO - 1			p53 KO - 2
	Control		p53 KO-1		p53 KO - 2			Veh	7.8	8.5	8.9	6.3	8	6.8	10.8	11.8	14.7
TMZ (50μM)	8.8	7.4	1.1	0.7	2.65	2.45		BCL-XLi	21.4	21.3	19.1	27.9	17.8	18.6	27.4	21.5	28.7
								TMZ	25.3	30.5	26.1	21.9	25.6	20.6	22.1	20.6	26.4
								TMZ + BCL-XLi	99.24	99.28	98.92	28.9	27.2	21	23	27.6	26.7

## Sheet: Ext. Fig. 3
Ext. Fiugre 3A																															Ext. Fiugre 3B
	Set 1						Set 2						Set 3						Set 4						Set 5
MCL1
BCL2
																															Ext. Fiugre 3C
BCLXL
BIM
BID
PUMA
Noxa
BAK
BAX
p53
Actin

[truncated: 5 more sheets: Ext. Fig. 4, Ext. Fig. 5, Ext. Fig. 6, Ext. Fig. 7, Ext. Fig. 8]
